# Supplementary material for: Pesticide Use and Safety Behaviors Among Farmers in Rwanda’s Eastern Province: Perspectives from Sector Officers on Drivers, Factors, and Gender Differences
Source: Int J Environ Res Public Health. 2026 Jun 8;23(6):771. doi: 10.3390/ijerph23060771 (PMC13299060; doi:10.3390/ijerph23060771)
Supplement: Supplementary file 1 [file ijerph-23-00771-s001.zip]

Archive with 2 entries (2 files):
- S1_Protocol.pdf
- S1_Table.pdf
